# Supplementary material for: Disturbed microbiota-metabolites-immune interaction network is associated with olfactory dysfunction in patients with chronic rhinosinusitis
Source: Front Immunol. 2023 May 23;14:1159112. doi: 10.3389/fimmu.2023.1159112 (PMC10245275; doi:10.3389/fimmu.2023.1159112)
Supplement: Supplementary Table 1 — Differential microbial species between OD and NOD groups based on the Metastats analysis. [file Table_1.xlsx]

## Sheet: Supplementary Table S2
Index	pvalue	significant	FDR_P
Acinetobacter_sp._8I-beige	0.000660177	***	0.441988
Aeromonas_dhakensis	0.00100242	**	0.441988
Chitinophagaceae_bacterium_PMP191F	0.00160257	**	0.441988
Salmonella_enterica	0.00246607	**	0.441988
Flavobacterium_aquicola	0.00256934	**	0.441988
Acinetobacter_johnsonii	0.00270329	**	0.441988
Acinetobacter_idrijaensis	0.00331718	**	0.452933
Thermoflexibacter_ruber	0.0042353	**	0.452933
Taibaiella_soli	0.00437653	**	0.452933
Chloroflexi_bacterium	0.00461705	**	0.452933
Sediminibacterium_salmoneum	0.00545616	**	0.48659
Acinetobacter_bereziniae	0.00632249	**	0.509395
Runella_slithyformis	0.00875829	**	0.509395
Leptospira_yasudae	0.0090954	**	0.509395
Bacteroides_acidifaciens	0.0101945	*	0.509395
Enterobacter_cloacae	0.0101945	*	0.509395
Chlamydia_abortus	0.010425	*	0.509395
Sediminibacterium_goheungense	0.0106973	*	0.509395
Chitinophagia_bacterium	0.0114988	*	0.509395
Ferruginibacter_sp.	0.0115899	*	0.509395
Pseudoalteromonas_piscicida	0.0120597	*	0.509395
Acinetobacter_sp._SwsAc7	0.012473	*	0.509395
Sphingobacteriales_bacterium	0.013059	*	0.509395
Algoriphagus_boseongensis	0.0133378	*	0.509395
Sphingobacteriales_bacterium_50-39	0.0135171	*	0.509395
Cytophagaceae_bacterium_CAR-16	0.0144381	*	0.509395
Paenirhodobacter_sp._MME-103	0.014852	*	0.509395
Chitinophagaceae_bacterium	0.015221	*	0.509395
Acinetobacter_sp._SwsAc2	0.0157047	*	0.509395
Mycoplasma_arginini	0.0163797	*	0.509395
Citrobacter_freundii	0.0166534	*	0.509395
Hymenobacter_roseosalivarius	0.0182334	*	0.509395
Arenibacter_certesii	0.0183326	*	0.509395
Pseudoalteromonas_sp._S3178	0.0188054	*	0.509395
Comamonas_sp._E6	0.0189745	*	0.509395
Muribaculaceae_bacterium	0.0189745	*	0.509395
candidate_division_TM6_bacterium_Zodletone_IIa	0.0195624	*	0.509395
Asinibacterium_sp._OR53	0.0200574	*	0.509395
Pseudomonadales_bacterium_32-42-5	0.0202527	*	0.509395
Flavobacterium_sp.	0.0212251	*	0.509395
Sphingobacteriia_bacterium	0.0218008	*	0.509395
Pedobacter_steynii	0.0218089	*	0.509395
Inquilinus_sp._KBS0705	0.0232672	*	0.522768
Cnuella_takakiae	0.0234473	*	0.522768
Sphingobacteriia_bacterium_28-36-52	0.0261549	*	0.532743
Acinetobacter_sp._WCHAc060042	0.0263394	*	0.532743
Sphingobacteriia_bacterium_35-40-8	0.0263832	*	0.532743
Acinetobacter_sp._WCHA55	0.0267604	*	0.532743
Acinetobacter_junii	0.0270078	*	0.532743
Sediminibacterium_ginsengisoli	0.0271531	*	0.532743
Bacteroidetes_bacterium_SW_11_45_7	0.0288721	*	0.544682
Flavobacteria_bacterium_RIFCSPLOWO2_12_FULL_35_11	0.0288721	*	0.544682
Acinetobacter_pittii	0.029946	*	0.544938
Acinetobacter_sp._RIFCSPHIGHO2_12_41_5	0.0324581	*	0.544938
Sphingobacteriaceae_bacterium_GW460-11-11-14-LB5	0.0329008	*	0.544938
Sphingobacteriia_bacterium_39-39-8	0.0331722	*	0.544938
Acinetobacter_sp._dk386	0.0346356	*	0.544938
Acinetobacter_oleivorans	0.0347347	*	0.544938
Acinetobacter_sp._NCu2D-2	0.0347347	*	0.544938
Bacteroides_sp._L10-4	0.0347347	*	0.544938
Prevotella_sp._MGM2	0.0347347	*	0.544938
Sphingobacteriia_bacterium_39-36-14	0.0347765	*	0.544938
Algoriphagus_antarcticus	0.034996	*	0.544938
Flavobacterium_silvisoli	0.0356827	*	0.546949
Sediminibacterium_sp._C3	0.0381695	*	0.57221
Pseudarcicella_hirudinis	0.0390198	*	0.57221
Spirosoma_sp._BT328	0.0395317	*	0.57221
Acinetobacter_indicus	0.040669	*	0.57221
Cyclobacterium_plantarum	0.0406946	*	0.57221
Burkholderiaceae_bacterium	0.0408305	*	0.57221
Acinetobacter_ursingii	0.0425843	*	0.580261
Acinetobacter_schindleri	0.0449391	*	0.580261
Filimonas_effusa	0.0462268	*	0.580261
Filimonas_lacunae	0.0477414	*	0.580261
Sediminibacterium_sp._FEMGT703S	0.0486751	*	0.580261
Sediminibacterium_sp._Gen4	0.0486751	*	0.580261
Acinetobacter_sp._NEB_394	0.0493353	*	0.580261
Lacibacter_sp._S13-6-6	0.0493353	*	0.580261
Pseudoalteromonas_ruthenica	0.0498506	*	0.580261
Novosphingobium_hassiacum	0.0498521	*	0.580261
Novosphingobium_sp._B1	0.0499281	*	0.580261
