# Supplementary material for: Disturbed microbiota-metabolites-immune interaction network is associated with olfactory dysfunction in patients with chronic rhinosinusitis
Source: Front Immunol. 2023 May 23;14:1159112. doi: 10.3389/fimmu.2023.1159112 (PMC10245275; doi:10.3389/fimmu.2023.1159112)
Supplement: Supplementary Table 2 — Differential metabolites based on LC-MS analysis between OD and NOD groups. [file Table_2.xlsx]

## Sheet: OD_NOD
ID	m/z	Retention time (min)	Ion mode	Metabolites	Compound ID	Super Class	Class	Sub Class	level	kegg	Score	Fragmentation Score	Adducts	Formula	Mass Error (ppm)	VIP	P-value	adj.P-value	log2(FC)	FC	average(OD)	average(NOD)
6.99_599.2318m/z	599.232	6.9867	neg	Salidroside	HMDB0257463	Unclassified	Unclassified	Unclassified			43.1	34.2	2M-H	C14H20O7	-4.48768	11.8353	0.0126443	0.502697	-0.25063	0.840529	3.47717e+06	4.13689e+06
8.33_815.3316m/z	815.332	8.32645	neg	Alclometasone	HMDB0014385	Lipids and lipid-like molecules	Steroids and steroid derivatives	Hydroxysteroids			38.2	19	2M-H	C22H29ClO5	-2.24115	11.2117	0.0249903	0.630383	-0.268374	0.830255	2.00607e+06	2.41621e+06
0.77_168.0274n	167.02	0.773067	neg	Uric acid	HMDB0000289	Organoheterocyclic compounds	Imidazopyrimidines	Purines and purine derivatives	***	C00366	56.1	90.1	M-H, 2M-H	C5H4N4O3	-5.65646	10.942	0.00538196	0.378369	0.513549	1.42756	1.88708e+06	1.32189e+06
4.66_350.1940n	368.228	4.66175	pos	trans-p-Menthane-1,7,8-triol 8-glucoside	HMDB0034784	Organic oxygen compounds	Organooxygen compounds	Carbohydrates and carbohydrate conjugates	*		48.4	45.9	M+NH4, M+K	C16H30O8	-0.244857	7.42627	0.00506584	0.371553	0.604127	1.52006	946949	622968
5.72_512.1981m/z	512.198	5.715	neg	Validamycin B	HMDB0036593	Organic oxygen compounds	Organooxygen compounds	Carbohydrates and carbohydrate conjugates			39.4	0.0504	M-H	C20H35NO14	-0.783237	5.73973	0.0325956	0.678605	-0.251882	0.8398	961743	1.1452e+06
5.70_505.1363m/z	505.136	5.70345	pos	Salviaflaside	HMDB0033705	Organic oxygen compounds	Organooxygen compounds	Carbohydrates and carbohydrate conjugates			48	55.6	M+H-H2O	C24H26O13	4.26536	4.651	0.00874565	0.447162	-0.325887	0.797808	1.04253e+06	1.30675e+06
13.95_256.2635m/z	256.263	13.9536	pos	C16 Sphinganine	LMSP01040001	Lipids and lipid-like molecules	Sphingolipids	Sphingoid bases			44.2	23.7	M+H-H2O	C16H35NO2	-0.0515527	4.53938	0.010253	0.473103	2.78112	6.87383	256784	37356.7
7.79_789.3200m/z	789.32	7.78937	neg	1-Benzyl-7,8-dimethoxy-3-phenyl-3H-pyrazolo[3,4-c]isoquinoline	69096	Unclassified	Unclassified	Unclassified			36.7	0	2M-H	C25H21N3O2	0.709011	4.38043	0.00599579	0.397595	-0.721709	0.606379	122628	202230
7.10_542.2711m/z	542.271	7.10393	pos	Pederin	71091	Unclassified	Unclassified	Unclassified			39	0	M+K	C25H45NO9	-2.96246	4.36529	0.00240825	0.279164	1.16747	2.24617	286666	127624
13.23_247.1666m/z	247.167	13.2257	pos	S-cucujolide III	LMFA07040046	Lipids and lipid-like molecules	Fatty Acyls	Fatty esters			43.9	25.6	M+Na	C14H24O2	-1.13222	4.13623	0.019201	0.576807	0.513297	1.42731	353294	247525
3.51_184.1214n	185.129	3.5065	pos	N-(3-acetamidopropyl)pyrrolidin-2-one	HMDB0061384	Organoheterocyclic compounds	Pyrrolidines	N-alkylpyrrolidines			42.6	21	M+H, M+Na	C9H16N2O2	1.03693	4.0442	0.0104893	0.477615	0.872065	1.83028	193623	105789
15.00_284.2948m/z	284.295	15.0029	pos	Stearamide	34494	Organic acids and derivatives	Carboximidic acids and derivatives	Carboximidic acids	*	C13846	40.6	5.6	M+H	C18H37NO	0.158205	3.88061	0.0141983	0.522602	2.92767	7.60882	279966	36794.9
6.14_477.2342m/z	477.234	6.14393	neg	Glucosyl (2E,6E,10x)-10,11-dihydroxy-2,6-farnesadienoate	HMDB0037823	Lipids and lipid-like molecules	Prenol lipids	Terpene glycosides	*		49.1	46.6	M+FA-H	C21H36O9	0.106013	3.55744	0.0169114	0.55287	-0.535922	0.689718	111683	161926
7.21_721.2351m/z	721.235	7.20933	pos	3,7-Dihydroxy-8-methylflavone 7-rhamnosyl-(1->4)-rhamnosyl-(1->6)-glucoside	LMPK12111599	Unclassified	Unclassified	Unclassified			48.4	57.4	M+H-H2O	C34H42O18	1.67915	3.4255	0.0176251	0.561598	-0.356001	0.781327	412557	528021
14.02_261.1309m/z	261.131	14.0204	pos	Glutamyl-Proline	85741	Organic acids and derivatives	Carboxylic acids and derivatives	Amino acids, peptides, and analogues	*		38.1	0	M+NH4	C10H15N2O5-	-4.18674	3.17429	0.0113475	0.490234	0.583658	1.49864	182051	121477
0.78_380.0208n	403.01	0.776317	pos	6-Thioxanthine 5'-monophosphate	HMDB0060418	Organoheterocyclic compounds	Diazines	Pyrimidines and pyrimidine derivatives	**	C16618	39.1	9.45	M+Na, M+K, M+H	C10H13N4O8PS	4.17323	3.16059	0.00756072	0.432529	1.15068	2.22019	98621.2	44420.2
8.26_843.3631m/z	843.363	8.26432	neg	4'-Hydroxycarvedilol	HMDB0013947	Organoheterocyclic compounds	Indoles and derivatives	Carbazoles	*		36.4	0.354	2M-H	C24H26N2O5	2.44658	3.1527	0.0149626	0.531497	-0.471963	0.720983	127415	176724
14.86_284.2948m/z	284.295	14.859	pos	Safingol ( L-threo-sphinganine)	LMSP01080055	Lipids and lipid-like molecules	Sphingolipids	Sphingoid bases			41.7	11.8	M+H-H2O	C18H39NO2	0.0137364	2.98982	0.0113024	0.489632	2.4267	5.37661	144092	26799.8
1.24_283.0918n	284.099	1.23847	pos	Isoguanosine	66971	Unclassified	Unclassified	Unclassified			50.6	59.6	M+H, M+Na	C10H13N5O5	0.572938	2.98598	0.0011829	0.208871	-0.847973	0.555565	73093.1	131565
0.76_143.0947n	144.102	0.75715	pos	1-Aminocyclohexanecarboxylic acid	HMDB0243822	Lipids and lipid-like molecules	Prenol lipids	Monoterpenoids	*		44	28.4	M+H, M+K, M+Na	C7H13NO2	0.833767	2.96346	0.0283896	0.64881	-0.910499	0.532001	155778	292815
14.48_171.1492m/z	171.149	14.4812	pos	2-Methyl-4-pentyloxazole	HMDB0037856	Organoheterocyclic compounds	Azoles	Oxazoles			42.2	13.4	M+NH4	C9H15NO	-0.0253047	2.9549	0.0136453	0.513147	0.539087	1.45305	180794	124424
4.06_246.1371n	269.126	4.05692	pos	Lenticin	HMDB0061115	Organic acids and derivatives	Carboxylic acids and derivatives	Amino acids, peptides, and analogues		C09213	44.3	24.7	M+Na, M+K, M+H	C14H18N2O2	0.937479	2.8514	0.0481977	0.770046	0.823702	1.76994	152501	86161.9
3.88_513.1997n	531.243	3.8781	pos	13-Deoxydaunorubicin	LMPK13050003	Lipids and lipid-like molecules	Polyketides	Aromatic polyketides		C12429	38.8	0	M+H-H2O, M+NH4	C27H31NO9	-0.404369	2.81211	0.0129879	0.507667	-0.911607	0.531593	64248.9	120861
12.01_834.5272m/z	834.527	12.0108	neg	PS(20:3(8Z,11Z,14Z)/20:3(8Z,11Z,14Z))	LMGP03010611	Lipids and lipid-like molecules	Glycerophospholipids	Glycerophosphoserines	*		36.3	0	M-H	C46H78NO10P	-2.1765	2.80731	7.3343e-05	0.0496378	0.861256	1.81662	152225	83795.6
4.26_340.2332m/z	340.233	4.25903	pos	CAY10429-d3	96415	Unclassified	Unclassified	Unclassified			37.6	0	M+Na	C21H27D3O2	1.69921	2.78303	0.00288507	0.301685	0.762555	1.69649	80284.7	47323.9
9.08_950.4361n	973.425	9.08107	pos	REBAUDIOSIDE C	84999	Lipids and lipid-like molecules	Prenol lipids	Terpene glycosides	*		49.5	51	M+H, M+NH4, M+Na	C44H70O22	0.222475	2.74998	0.0386199	0.716998	-0.550655	0.68271	94465.3	138368
14.37_270.2791m/z	270.279	14.3699	pos	2,6,8,12-Tetramethyl-2,4-tridecadien-1-ol	LMFA05000170	Lipids and lipid-like molecules	Fatty Acyls	Fatty alcohols			48.7	45.3	M+NH4	C17H32O	-0.0977169	2.69778	0.00299125	0.304856	0.738675	1.66864	124043	74337.4
15.21_405.2471m/z	405.247	15.2093	neg	Lysyl-Glycine	HMDB0304784	Organic acids and derivatives	Carboxylic acids and derivatives	Amino acids, peptides, and analogues	*		40.8	17.4	2M-H	C8H17N3O3	0.898427	2.6857	0.0201261	0.582402	-0.415474	0.749773	318427	424698
1.30_267.0735m/z	267.074	1.30252	neg	Arabinosylhypoxanthine	HMDB0003040	Nucleosides, nucleotides, and analogues	Purine nucleosides	Unclassified	*		43.4	29.6	M-H	C10H12N4O5	0.179928	2.62027	0.00901029	0.450938	-0.587001	0.665725	110233	165583
9.63_315.2776n	338.267	9.62633	pos	(4OH,8Z,t18:1) sphingosine	53909	Unclassified	Unclassified	Unclassified			46.4	36.3	M+H-H2O, M+Na, M+H	C18H37NO3	0.73741	2.44169	7.19932e-05	0.0496378	1.20876	2.31139	49406.3	21375.1
0.74_323.1702m/z	323.17	0.737383	pos	Threoninyl-Tryptophan	HMDB0304790	Organic acids and derivatives	Carboxylic acids and derivatives	Amino acids, peptides, and analogues	*		41	15.4	M+NH4	C15H19N3O4	-3.72663	2.39309	0.0200596	0.582402	0.476571	1.39143	115540	83036.9
6.99_691.2428m/z	691.243	6.9867	neg	Aucubin	LMPR0102070006	Lipids and lipid-like molecules	Prenol lipids	Terpene glycosides	*	C09771	37.1	0.155	2M-H	C15H22O9	-3.93936	2.36953	0.0186441	0.570384	-0.598694	0.660352	74757.1	113208
10.89_478.2939m/z	478.294	10.8901	neg	LysoPE(0:0/18:1(11Z))	HMDB0011475	Lipids and lipid-like molecules	Glycerophospholipids	Glycerophosphoethanolamines	*		43.3	19.6	M-H	C23H46NO7P	0.0363036	2.32883	0.0159408	0.545374	-0.890934	0.539265	55196.2	102355
5.05_182.1904m/z	182.19	5.0487	pos	Dicyclohexylamine	70260	Unclassified	Unclassified	Unclassified			41	18.5	M+H	C12H23N	0.659466	2.3139	0.0244873	0.623509	1.05501	2.07773	60395.2	29067.8
7.79_811.3024m/z	811.302	7.78937	neg	6'-HMG SDG	HMDB0040282	Lignans, neolignans and related compounds	Lignan glycosides	Unclassified			39.6	2.84	M-H2O-H	C38H54O20	-0.776226	2.29756	0.00756225	0.432529	-0.737641	0.599719	32437.6	54088
9.08_971.4104m/z	971.41	9.08282	neg	15-Acetoxyscirpene-3,4-diol 4-O-a-D-glucopyranoside	HMDB0035590	Lipids and lipid-like molecules	Prenol lipids	Sesquiterpenoids	*		36.7	6.04	2M-H	C23H34O11	-2.59368	2.23227	0.00226948	0.275798	-0.696939	0.61688	33894.8	54945.6
5.45_779.2403m/z	779.24	5.45417	pos	5,7,3'-Trihydroxy-4'-methoxyflavanone 7-(2,6-dirhamnosylglucoside)	LMPK12140380	Phenylpropanoids and polyketides	Flavonoids	Flavonoid glycosides			48.6	54.3	M+Na	C34H44O19	4.43501	2.23042	0.014283	0.522602	-0.739622	0.598896	83812.8	139945
8.44_843.3632m/z	843.363	8.44188	neg	8-Hydroxycarvedilol	85317	Organoheterocyclic compounds	Indoles and derivatives	Carbazoles	*		36.8	0	2M-H	C24H26N2O5	2.52329	2.22614	0.00576411	0.390763	-0.633175	0.644756	33637.6	52171.1
12.96_818.5555m/z	818.555	12.9614	neg	PS(O-16:0/20:2(11Z,14Z))	LMGP03020013	Lipids and lipid-like molecules	Glycerophospholipids	Glycerophosphoserines			46.9	61.8	M+FA-H	C42H80NO9P	0.229632	2.18997	0.0226397	0.609427	-0.808931	0.570805	91124	159641
0.77_228.0025n	226.996	0.773067	neg	3,5-Dinitrosalicylic acid	HMDB0246071	Unclassified	Unclassified	Unclassified			39.1	3.73	M-H2O-H, M-H	C7H4N2O7	3.05357	2.17922	0.00172739	0.262604	-0.57762	0.670068	36482.1	54445.4
9.16_1059.4629m/z	1059.46	9.15672	neg	Fevicordin B 2-[rhamnosyl-(1->4)-glucosyl-(1->6)-glucoside]	HMDB0035498	Phenylpropanoids and polyketides	2-arylbenzofuran flavonoids	Unclassified	*		41	10.9	M+FA-H	C49H74O22	-2.414	2.15201	0.0468714	0.764517	-0.38753	0.764437	61855.5	80916.4
1.25_282.0845m/z	282.084	1.24947	neg	Guanosine	HMDB0000133	Nucleosides, nucleotides, and analogues	Purine nucleosides	Unclassified	***	C00387	52.9	67.6	M-H	C10H13N5O5	0.267442	2.14044	0.000793267	0.18184	-0.853948	0.553269	25319.9	45764.3
0.56_196.0168m/z	196.017	0.55875	pos	3-Indoxyl phosphate	103478	Unclassified	Unclassified	Unclassified			37.9	0	M+H-H2O	C8H8NO4P	4.63221	2.04432	0.00238652	0.277705	-0.663644	0.631282	71661.9	113518
6.96_713.1974m/z	713.197	6.95877	pos	D-Arabino-hexos-2-ulose	86597	Organic oxygen compounds	Organooxygen compounds	Carbohydrates and carbohydrate conjugates	*		38	0	M+H	C24H40O24	-1.13012	2.02599	0.0295045	0.650179	0.534457	1.4484	74595.2	51501.9
4.62_428.2858m/z	428.286	4.6226	pos	Dynorphin B (10-13)	HMDB0012936	Organic acids and derivatives	Carboxylic acids and derivatives	Amino acids, peptides, and analogues	*		42.6	24.7	M+H-H2O	C20H39N5O6	-2.22137	2.02274	0.0116614	0.492335	0.776252	1.71268	45685.8	26675.1
6.39_350.2175m/z	350.217	6.38735	pos	7-Hydroxyterpineol 8-glucoside	HMDB0033019	Organic oxygen compounds	Organooxygen compounds	Carbohydrates and carbohydrate conjugates	*		49.6	50.8	M+NH4	C16H28O7	0.43086	2.0065	0.000728545	0.174225	1.18788	2.27817	59814.9	26255.7
1.30_268.0809n	291.07	1.29947	pos	Inosine	84	Nucleosides, nucleotides, and analogues	Purine nucleosides	Unclassified	**	C00294	53.3	69.6	M+Na, M+K, M+H	C10H12N4O5	0.392092	2.00135	0.0302852	0.660295	-0.592397	0.66324	145743	219744
7.31_789.3201m/z	789.32	7.30775	neg	Oxidized Renilla luciferin	66030	Unclassified	Unclassified	Unclassified			37	0	2M-H	C25H21N3O2	0.785878	1.986	0.00484506	0.364814	-0.659799	0.632967	33424.5	52806.1
13.29_499.2761n	522.265	13.292	pos	Aconine	HMDB0247960	Unclassified	Unclassified	Unclassified			38.5	2.41	M+NH4, M+Na	C25H41NO9	-4.12947	1.96592	0.047513	0.767972	-0.567599	0.674739	96795.7	143457
6.92_533.2241m/z	533.224	6.91527	neg	Acarbose (M7)	762	Unclassified	Unclassified	Unclassified			39.5	0	M-H2O-H	C24H40O14	0.163813	1.90591	0.0438321	0.748638	-0.384452	0.76607	95667.5	124881
12.83_228.2323m/z	228.232	12.8271	pos	9S-(2-cyclopentenyl)-1-nonanol	LMFA05000039	Lipids and lipid-like molecules	Fatty Acyls	Fatty alcohols			39.9	2.69	M+NH4	C14H26O	0.524397	1.88423	0.0103745	0.474095	2.37927	5.20274	44969.3	8643.38
0.78_268.1042m/z	268.104	0.776317	pos	Vidarabine	3020	Nucleosides, nucleotides, and analogues	Purine nucleosides	Unclassified		C07195	47.9	45	M+H	C10H13N5O4	0.568783	1.87708	0.0342224	0.688324	-0.790624	0.578094	22714.4	39292
8.26_911.3506m/z	911.351	8.26432	neg	Lupinisoflavone M	LMPK12050183	Lipids and lipid-like molecules	Polyketides	Flavonoids			37.6	4.03	2M-H	C25H28O8	1.14478	1.87043	0.0174797	0.559997	-0.445789	0.734183	48123.1	65546.5
9.67_641.2451m/z	641.245	9.6718	pos	Eruberin B	LMPK12020168	Lipids and lipid-like molecules	Polyketides	Flavonoids			38	24	M+H	C30H40O15	1.75298	1.86297	0.0304255	0.660376	-0.726298	0.604453	30321.9	50164.2
4.10_298.2227m/z	298.223	4.10272	pos	Palmitic acid(d3)	LMFA01010046	Unclassified	Unclassified	Unclassified			39.1	3.09	M+K	C16H29D3O2	1.83996	1.85638	0.0115075	0.491554	1.08137	2.11605	47355.4	22379.2
6.06_647.2673m/z	647.267	6.06325	neg	1-(2,5-dihydro-6,8-dihydroxy-3-methyl-1-benzoxepin-7-yl)-3-phenyl-1-propanone	LMPK12120501	Unclassified	Unclassified	Unclassified			39.2	8.88	2M-H	C20H20O4	3.45324	1.8516	0.00633004	0.404496	-0.735318	0.600686	19373.5	32252.4
6.06_601.2617m/z	601.262	6.06325	neg	PI(15:1(9Z)/0:0)	LMGP06050014	Lipids and lipid-like molecules	Glycerophospholipids	Glycerophosphoinositols			47.5	43	M+FA-H	C24H45O12P	-2.41901	1.83741	0.0142411	0.522602	-0.603573	0.658122	25150.4	38215.5
9.58_750.5034n	773.493	9.58298	pos	1,26-Hexacosanediol diferulate	HMDB0030751	Phenylpropanoids and polyketides	Cinnamic acids and derivatives	Hydroxycinnamic acids and derivatives	*		41.9	20.5	M+NH4, M+Na	C46H70O8	-4.89809	1.83539	0.025043	0.63044	4.55482	23.5037	57601.5	2450.74
12.54_261.2213m/z	261.221	12.5371	pos	Linolenelaidic acid	HMDB0030964	Lipids and lipid-like molecules	Fatty Acyls	Lineolic acids and derivatives	*		39.1	0	M+H-H2O	C18H30O2	0.168034	1.82358	0.000384467	0.135819	0.768096	1.70302	40007.5	23492.1
3.64_252.1807m/z	252.181	3.6427	pos	Benzoylagmatine	65739	Unclassified	Unclassified	Unclassified			37.9	0	M+NH4	C12H18N4O	-4.99401	1.80052	0.00801787	0.436399	0.718767	1.64578	37968.1	23070
8.33_851.3077m/z	851.308	8.32645	neg	N-Desmethylclindamycin sulfoxide	529	Unclassified	Unclassified	Unclassified			36.4	0	2M-H	C17H31ClN2O6S	-3.86592	1.7596	0.0198337	0.582402	-0.249093	0.841425	55997.7	66551
0.58_323.1700m/z	323.17	0.579233	pos	Butyl 3-O-beta-D-glucopyranosyl-butanoate	LMFA13010043	Lipids and lipid-like molecules	Fatty Acyls	Fatty acyl glycosides			49.9	54.8	M+H	C14H26O8	-0.140116	1.73901	0.00083706	0.18659	0.782892	1.72058	36398	21154.5
12.80_278.2247n	261.221	12.8047	pos	β-calendic acid	34819	Unclassified	Unclassified	Unclassified			38.9	0	M+H-H2O, M+H	C18H30O2	0.374835	1.73635	3.54531e-05	0.0326287	0.862465	1.81814	27478.6	15113.6
0.77_222.0735n	267.073	0.773067	neg	Ethyl glucuronide	HMDB0010325	Organic oxygen compounds	Organooxygen compounds	Carbohydrates and carbohydrate conjugates	*		41.9	14.5	M-H, M+FA-H	C8H14O7	-2.21907	1.73488	0.0118707	0.494545	-0.623228	0.649217	41951.5	64618.7
7.40_761.3214m/z	761.321	7.40372	neg	cis-Zeatin O-glucoside	HMDB0012203	Lipids and lipid-like molecules	Fatty Acyls	Fatty acyl glycosides	*	C15546	37.1	1.35	2M-H	C16H23N5O6	-1.25531	1.7259	0.0121799	0.496239	-0.492363	0.71086	30083.9	42320.5
10.03_314.2458n_2	297.242	10.0323	pos	12,13-DHOME	HMDB0004705	Lipids and lipid-like molecules	Fatty Acyls	Fatty acids and conjugates	**	C14829	47	39.3	M+H-H2O, M+NH4	C18H34O4	0.250143	1.68708	0.0369631	0.706227	0.507355	1.42144	46813.4	32933.8
5.72_500.1351m/z	500.135	5.7218	pos	3-cis-Hydroxyglipizide	HMDB0060934	Benzenoids	Benzene and substituted derivatives	Benzenesulfonamides	*		36.1	2.23	M+K	C21H27N5O5S	-3.02122	1.6792	0.00593226	0.397595	-0.663053	0.631541	35034.1	55474.1
1.24_152.0568m/z	152.057	1.23847	pos	2-Hydroxyadenine	5392	Organoheterocyclic compounds	Imidazopyrimidines	Purines and purine derivatives	*		42.1	13.8	M+H	C5H5N5O	0.700474	1.65397	0.0018941	0.262604	-0.620979	0.650229	34710.4	53381.8
4.66_377.0896m/z	377.09	4.66175	pos	Flumioxazin	HMDB0034854	Organoheterocyclic compounds	Benzoxazines	Benzoxazinones		C11035	44.4	34.9	M+Na	C19H15FN2O4	-3.52077	1.6532	0.00382851	0.338995	-0.501815	0.706218	51344.4	72703.4
4.45_312.2382m/z	312.238	4.4474	pos	Margaric acid(d3)	LMFA01010048	Unclassified	Unclassified	Unclassified			38.5	0.143	M+K	C17H31D3O2	1.10185	1.64327	0.00931199	0.45837	1.1956	2.29041	28169.9	12299.1
10.29_500.2786m/z	500.279	10.2884	neg	PE(20:4(5Z,8Z,11Z,14Z)/0:0)	LMGP02050009	Lipids and lipid-like molecules	Glycerophospholipids	Glycerophosphoethanolamines	*		46.4	35.9	M-H	C25H44NO7P	0.635699	1.62515	0.00285341	0.301685	-0.52523	0.694848	53827.2	77466.1
5.17_548.3459m/z	548.346	5.16798	pos	Kukoamine B	HMDB0060525	Benzenoids	Phenols	Benzenediols		C17616	45.4	39.5	M+NH4	C28H42N4O6	3.12224	1.61998	0.024923	0.629729	0.339946	1.26571	120316	95058.5
9.60_464.0861m/z	464.086	9.6009	neg	Prosulfuron	68715	Unclassified	Unclassified	Unclassified			38.3	0	M+FA-H	C15H16F3N5O4S	0.932347	1.60237	0.00399849	0.34059	-0.750103	0.594561	16547.3	27831.2
1.02_144.0656m/z	144.066	1.0241	pos	Acetylhomoserine	HMDB0029423	Organic acids and derivatives	Carboxylic acids and derivatives	Amino acids, peptides, and analogues	*		42.8	16.1	M+H-H2O	C6H11NO4	0.640002	1.5712	0.0364712	0.704832	0.428673	1.34599	76061.5	56509.5
6.08_310.2010m/z	310.201	6.08283	pos	Acetylbalchanolide	HMDB0036693	Lipids and lipid-like molecules	Prenol lipids	Terpene lactones	*		42.4	16.5	M+NH4	C17H24O4	-0.86811	1.5674	0.0391458	0.719237	0.855729	1.80967	27391.8	15136.3
10.49_324.2302n	307.227	10.4917	pos	avocadenyne acetate	LMFA05000714	Lipids and lipid-like molecules	Fatty Acyls	Fatty alcohols			43.7	23.5	M+H, M+Na, M+H-H2O	C19H32O4	0.342706	1.55654	0.0286682	0.64881	1.15795	2.2314	15779.2	7071.45
7.34_213.1465m/z	213.146	7.3419	pos	6,7-Dimethyltetrahydropterin	6665	Unclassified	Unclassified	Unclassified			39	0	M+NH4	C8H13N5O	3.36899	1.54787	0.00105648	0.19685	0.616374	1.53302	34911.3	22772.9
0.78_152.0568m/z	152.057	0.776317	pos	Guanine	HMDB0000132	Organoheterocyclic compounds	Imidazopyrimidines	Purines and purine derivatives	***	C00242	51.2	61.5	M+H	C5H5N5O	0.496367	1.50586	0.00381744	0.338995	-0.555033	0.680642	33024.5	48519.6
4.70_211.1441m/z	211.144	4.70432	pos	Isoleucylproline	HMDB0011174	Organic acids and derivatives	Carboxylic acids and derivatives	Amino acids, peptides, and analogues	*		51.8	62.6	M+H-H2O	C11H20N2O3	0.132219	1.48887	0.0396536	0.724186	0.894294	1.8587	25901.2	13935.1
10.62_885.5500m/z	885.55	10.6218	neg	PI(16:0/22:4(10Z,13Z,16Z,19Z))	61178	Lipids and lipid-like molecules	Glycerophospholipids	Glycerophosphoinositols	*		38.5	0	M-H	C47H83O13P	0.124526	1.47932	0.0256135	0.635545	0.425031	1.3426	264785	197217
6.82_729.2613m/z	729.261	6.81647	neg	Methanofuran	63295	Unclassified	Unclassified	Unclassified			37.5	0	M-H2O-H	C34H44N4O15	-1.60211	1.46761	0.0198955	0.582402	-0.668692	0.629077	18457.7	29340.9
0.77_737.0515m/z	737.051	0.773067	neg	(-)-Epicatechin sulfate	HMDB0012467	Phenylpropanoids and polyketides	Flavonoids	Sulfated flavonoids	*		40.6	17.6	2M-H	C15H13O9S-	3.67857	1.45188	0.0426286	0.742245	1.49236	2.81349	14575.4	5180.52
5.05_516.2418m/z	516.242	5.0487	pos	8-Epiiridodial glucoside tetraacetate	41172	Lipids and lipid-like molecules	Prenol lipids	Isoprenoids		C11658	38.1	0	M+NH4	C24H34O11	-4.3216	1.45112	0.0496009	0.770046	0.995074	1.99318	50521	25346.9
9.56_1187.5095m/z	1187.51	9.5583	neg	Syringomethyl Reserpate	2257	Unclassified	Unclassified	Unclassified			36.1	0	2M-H	C32H38N2O9	1.09572	1.45037	0.000546441	0.162444	-0.947928	0.518376	7757.36	14964.7
3.27_254.1611m/z	254.161	3.26647	pos	Arginylproline	HMDB0028717	Organic acids and derivatives	Carboxylic acids and derivatives	Amino acids, peptides, and analogues	*		47.8	43	M+H-H2O	C11H21N5O3	-0.0721315	1.44316	0.000718871	0.173276	0.843629	1.79456	37455	20871.4
12.67_713.3481m/z	713.348	12.6705	pos	PHOHA-PI	LMGP20050009	Lipids and lipid-like molecules	Glycerophospholipids	Oxidized glycerophospholipids			37.4	0.0155	M+H	C32H57O15P	-3.82714	1.43862	0.0134341	0.513147	-0.413544	0.750777	71798.6	95632.3
1.03_286.9704m/z	286.97	1.02723	neg	1,6-Naphthalenedisulfonic acid	71138	Unclassified	Unclassified	Unclassified			36	0	M-H	C10H8O6S2	4.97866	1.42006	0.000637064	0.169977	0.796127	1.73643	19765.9	11383.1
5.30_187.0968m/z	187.097	5.29792	neg	Azelaic acid	HMDB0000784	Lipids and lipid-like molecules	Fatty Acyls	Fatty acids and conjugates	*	C08261	47.1	41.2	M-H	C9H16O4	-3.94235	1.41325	0.00401142	0.34059	0.514534	1.42853	39414.4	27590.8
15.00_635.3648m/z	635.365	15.0029	pos	OKOHA-PE	LMGP20020040	Lipids and lipid-like molecules	Glycerophospholipids	Oxidized glycerophospholipids			36.3	0	M+NH4	C30H52NO10P	-3.04124	1.41133	0.00241819	0.27925	0.470504	1.38559	39855.9	28764.5
13.53_371.1627m/z	371.163	13.5346	pos	Gibberellin A12	41226	Lipids and lipid-like molecules	Prenol lipids	Isoprenoids	**	C11857	38	0	M+K	C20H28O4	2.28646	1.37475	0.00434678	0.352042	0.639906	1.55823	22092.2	14177.8
0.85_238.8912m/z	238.891	0.852833	neg	Trimetaphosphoric acid	HMDB0059921	Homogeneous non-metal compounds	Non-metal oxoanionic compounds	Non-metal phosphates		C02466	39.1	0.153	M-H	H3O9P3	-2.33802	1.3657	3.66448e-06	0.0101176	0.887188	1.84957	18225.3	9853.8
5.66_557.2216m/z	557.222	5.664	pos	Glaucarubolone 15-O-beta-D-glucopyranoside	HMDB0035036	Lipids and lipid-like molecules	Prenol lipids	Terpene lactones	*		45.8	39.7	M+H	C26H36O13	-2.19216	1.36356	0.0216415	0.600799	-0.677578	0.625214	25321.9	40501.1
3.53_215.0892m/z	215.089	3.5291	pos	D-Mycinose	69246	Unclassified	Unclassified	Unclassified			39.2	0	M+Na	C8H16O5	1.1466	1.34059	0.00552804	0.381436	-0.59479	0.662141	29158.4	44036.6
9.96_861.5497m/z	861.55	9.96498	neg	PI(16:0/20:2(11Z,14Z))	61171	Lipids and lipid-like molecules	Glycerophospholipids	Glycerophosphoinositols	*		37.9	0	M-H	C45H83O13P	-0.15181	1.32456	0.00770799	0.43388	0.599914	1.51563	61478.1	40562.9
4.97_412.2542m/z	412.254	4.9686	pos	Sannamycin A	71872	Unclassified	Unclassified	Unclassified			38.5	0	M+Na	C17H35N5O5	2.97868	1.31955	0.0106611	0.480399	0.969032	1.95753	20310	10375.4
6.14_613.2092m/z	613.209	6.14393	neg	6'-Sialyllactosamine	95991	Organic oxygen compounds	Organooxygen compounds	Carbohydrates and carbohydrate conjugates	*		39	0	M-H2O-H	C23H40N2O18	-0.939473	1.29474	0.0179301	0.563733	-0.56033	0.678147	13750.4	20276.5
11.50_386.2468m/z	386.247	11.499	neg	3-dehydrocholate	HMDB0304121	Lipids and lipid-like molecules	Steroids and steroid derivatives	Bile acids, alcohols and derivatives	*		39.9	11.1	M-H2O-H	C24H37O5-	1.38492	1.28662	0.0153026	0.537291	1.07988	2.11386	12774.4	6043.18
7.01_689.2258m/z	689.226	7.00835	neg	4'-O-Methylneobavaisoflavone 7-O-(2''-p-coumaroylglucoside)	LMPK12050012	Unclassified	Unclassified	Unclassified			46.2	52	M+FA-H	C36H36O11	2.91857	1.28116	0.0156019	0.541902	-0.260089	0.835036	37156.8	44497.2
0.77_282.0844m/z	282.084	0.773067	neg	Biopterin	HMDB0000468	Organoheterocyclic compounds	Pteridines and derivatives	Pterins and derivatives	*	C06313	41.2	10.6	M+FA-H	C9H11N5O3	-0.0549841	1.27852	0.000957022	0.1876	-0.978066	0.50766	7509.79	14793
1.11_267.0969n	268.104	1.11107	pos	Adenosine	86	Nucleosides, nucleotides, and analogues	Purine nucleosides	Unclassified	**	C00212	52	63.5	M+H, M+Na	C10H13N5O4	0.614258	1.27422	0.0316568	0.672343	-0.905036	0.534019	11878.4	22243.4
9.16_1127.4499m/z	1127.45	9.15672	neg	LPIM3(18:2(9Z,12Z)/0:0)	LMGP15040021	Lipids and lipid-like molecules	Glycerophospholipids	Glycerophosphoinositolglycans			39.3	3.63	M+FA-H	C45H79O27P	-2.74521	1.26747	0.0342004	0.688324	-0.408974	0.753159	20977.6	27852.9
7.74_879.2899m/z	879.29	7.73867	neg	Anhydroicaritin 3-(6'''-acetylgalactosyl)(1->3)-rhamnoside-7-glucoside	50440	Lipids and lipid-like molecules	Polyketides	Flavonoids			36.8	0	M-H	C41H52O21	-3.33567	1.25622	0.00543026	0.380006	-0.90052	0.535694	7351.89	13724.1
10.33_403.1563m/z	403.156	10.3321	neg	Cyclomammeisin	HMDB0030710	Phenylpropanoids and polyketides	Neoflavonoids	Prenylated neoflavonoids	*		38.5	3.99	M-H2O-H	C25H26O6	2.87407	1.24925	0.0301109	0.657387	-0.282016	0.822441	69278.3	84235
6.72_431.1001m/z	431.1	6.7184	pos	4-Methoxybenzenepropanol 1-(2-sulfoglucoside)	HMDB0034757	Lipids and lipid-like molecules	Fatty Acyls	Fatty acyl glycosides	*		42.2	27	M+Na	C16H24O10S	4.67145	1.24515	0.000881915	0.18659	-0.652194	0.636312	13955.2	21931.4
8.28_771.3058m/z	771.306	8.2768	neg	Methyl nomilinate 17-glucoside	HMDB0039887	Lipids and lipid-like molecules	Prenol lipids	Terpene glycosides	*		39.4	5.51	M+FA-H	C35H50O16	-3.13269	1.2433	0.0143866	0.523905	-0.454156	0.729937	15767.8	21601.5
4.60_386.2750m/z	386.275	4.60142	pos	Istamycin C	71991	Unclassified	Unclassified	Unclassified			38	0	M+H-H2O	C18H37N5O5	-2.98872	1.23291	0.0179452	0.563733	0.460098	1.37563	139736	101579
15.15_312.3261m/z	312.326	15.1502	pos	9R,10S-Epoxy-6Z-eicosene	LMFA12000307	Lipids and lipid-like molecules	Fatty Acyls	Oxygenated hydrocarbons			48.2	44.1	M+NH4	C20H38O	0.158376	1.22275	0.0348461	0.693326	0.414956	1.33326	30240.1	22681.3
7.59_761.3213m/z	761.321	7.59442	neg	cis-Zeatin-9-N-glucoside	HMDB0012202	Organic oxygen compounds	Organooxygen compounds	Carbohydrates and carbohydrate conjugates	*		39.5	11	2M-H	C16H23N5O6	-1.39118	1.22237	0.0414478	0.735808	-0.569087	0.674043	11277.6	16731.3
3.20_228.0844m/z	228.084	3.19552	pos	N-Acetyl-D-quinovosamine	70939	Unclassified	Unclassified	Unclassified			39.2	0	M+Na	C8H15NO5	0.66198	1.21531	0.00563469	0.383702	0.736834	1.66651	20441	12265.7
4.47_306.1680n	324.202	4.4693	pos	Bz-Arg-OEt	HMDB0249494	Unclassified	Unclassified	Unclassified			39.1	6.2	M+NH4, M+K	C15H22N4O3	-4.00113	1.20864	0.0176649	0.561598	0.58915	1.50436	46867.3	31154.3
8.33_992.4788m/z	992.479	8.33358	pos	CDP-DG(16:0/16:0)	58603	Lipids and lipid-like molecules	Glycerophospholipids	CDP-glycerols	*		37.6	0	M+K	C44H81N3O15P2	1.41304	1.20569	0.00090399	0.18659	0.994569	1.99248	21154.4	10617.1
8.00_450.2339m/z	450.234	7.99923	pos	Diphenhydramine N-glucuronide	HMDB0060897	Organic acids and derivatives	Carboxylic acids and derivatives	Amino acids, peptides, and analogues	*		41.5	19.5	M+NH4	C23H30NO7+	-4.90928	1.2049	0.00852273	0.442141	0.822561	1.76854	20627.7	11663.7
14.63_298.3105m/z	298.311	14.6292	pos	Tridemorph	HMDB0031810	Organoheterocyclic compounds	Oxazinanes	Morpholines	*	C11285	43.5	21.2	M+H	C19H39NO	0.220982	1.20271	0.00908929	0.45394	1.35338	2.55509	25828.1	10108.5
11.60_287.2007m/z	287.201	11.6022	pos	Androstenedione	HMDB0000053	Lipids and lipid-like molecules	Steroids and steroid derivatives	Androstane steroids	**	C00280	38.9	0	M+H	C19H26O2	0.630642	1.18892	0.000120567	0.0690896	0.908987	1.87773	14723.7	7841.26
0.58_265.1447m/z	265.145	0.579233	pos	(S)-Abscisic acid	HMDB0035140	Lipids and lipid-like molecules	Prenol lipids	Sesquiterpenoids	**	C06082	40	12.9	M+H	C15H20O4	4.90108	1.16633	0.00786721	0.43388	-0.507457	0.703461	29277.9	41619.8
9.04_271.2513n	272.259	9.0367	pos	C16 Sphingosine	53900	Lipids and lipid-like molecules	Sphingolipids	Sphingoid bases			45.4	31.7	M+H, M+Na	C16H33NO2	0.705962	1.16219	0.0434536	0.746161	1.45885	2.7489	7991.58	2907.19
3.51_186.1320m/z	186.132	3.5065	pos	Pebulate	HMDB0256192	Unclassified	Unclassified	Unclassified			36	0.631	M+H-H2O	C10H21NOS	4.31439	1.14592	0.00155105	0.250568	1.30572	2.47207	10547.4	4266.63
4.60_282.1218n	305.111	4.60142	pos	Hydroxy-lacosamide	HMDB0061146	Organic acids and derivatives	Carboxylic acids and derivatives	Amino acids, peptides, and analogues	*		41.3	11.2	M+H, M+Na	C13H18N2O5	0.68826	1.14343	0.0384941	0.716998	-0.607745	0.656221	20688.2	31526.3
7.24_761.3209m/z	761.321	7.24142	neg	Raphanatin	88107	Organic oxygen compounds	Organooxygen compounds	Carbohydrates and carbohydrate conjugates	*		36.8	0	2M-H	C16H23N5O6	-1.98664	1.12232	0.0311405	0.666699	-0.517867	0.698404	21433.7	30689.6
2.12_228.0844m/z	228.084	2.11825	pos	N-Methylcalystegine C1	91536	Alkaloids and derivatives	Tropane alkaloids	Unclassified			39	0	M+Na	C8H15NO5	0.605958	1.11634	0.0067334	0.413132	0.750621	1.68252	18770.3	11156.1
11.94_370.2510n	393.24	11.9389	pos	3-Oxo-4,6-choladienoic acid	HMDB0000476	Lipids and lipid-like molecules	Steroids and steroid derivatives	Bile acids, alcohols and derivatives	*		38.7	0	M+H, M+Na	C24H34O3	0.470704	1.10582	0.000673058	0.171077	0.874684	1.83361	12825.5	6994.7
5.22_189.0762m/z	189.076	5.22358	neg	Methyl (R)-3-methyl-2-oxopentanoate	HMDB0037114	Lipids and lipid-like molecules	Fatty Acyls	Fatty acid esters	*		38.1	0	M+FA-H	C7H12O3	-4.81884	1.10359	1.44352e-05	0.0208767	0.597045	1.51262	20775.3	13734.7
9.13_1163.4247m/z	1163.42	9.1302	neg	(Galβ1-4GlcNAcβ)3-Sp	3642	Unclassified	Unclassified	Unclassified			38	0	M-H2O-H	C44H74N6O31	2.25959	1.09931	0.0249278	0.629729	-0.706095	0.612977	8536.51	13926.3
13.90_465.1021m/z	465.102	13.8988	neg	(-)-Epicatechin 3'-O-glucuronide	96086	Phenylpropanoids and polyketides	Isoflavonoids	O-methylated isoflavonoids	*		38	0	M-H	C21H22O12	-3.67254	1.09837	0.0488653	0.770046	0.329745	1.25679	36323.4	28901.7
1.30_403.0485m/z	403.048	1.30252	neg	1,2-Glyceryl dinitrate glucuronide	1583	Unclassified	Unclassified	Unclassified			38.9	0	M+FA-H	C9H14N2O13	1.94709	1.0979	0.0116895	0.492335	-0.599391	0.660032	19176.2	29053.5
0.77_318.0609m/z	318.061	0.773067	neg	Adefovir	68958	Organoheterocyclic compounds	Imidazopyrimidines	Purines and purine derivatives			39.1	0	M+FA-H	C8H12N5O4P	0.203361	1.09099	0.00200196	0.264616	-0.973293	0.509342	5826.23	11438.7
0.75_259.0224m/z	259.022	0.7537	neg	Beta-D-Fructose 6-phosphate	HMDB0003971	Organic oxygen compounds	Organooxygen compounds	Carbohydrates and carbohydrate conjugates	**	C05345	40.1	19.9	M-H	C6H13O9P	-0.12542	1.0794	0.0170501	0.553624	-0.444617	0.73478	27186.6	36999.6
11.89_303.2320m/z	303.232	11.8939	pos	Yucalexin A16	91795	Lipids and lipid-like molecules	Prenol lipids	Diterpenoids	*		45.2	31.7	M+H	C20H30O2	0.550317	1.07128	3.10957e-05	0.0295127	1.01946	2.02716	10295.7	5078.88
9.58_414.2155m/z	414.216	9.58298	pos	FK-866	45518	Unclassified	Unclassified	Unclassified			39.1	0	M+Na	C24H29N3O2	0.820239	1.06703	0.0136519	0.513147	1.99915	3.99765	16073.8	4020.81
8.44_911.3507m/z	911.351	8.44188	neg	Atrovirinone	HMDB0036981	Lipids and lipid-like molecules	Prenol lipids	Quinone and hydroquinone lipids	*		37.6	0.431	2M-H	C25H28O8	1.22414	1.06099	0.00437845	0.352213	-0.679245	0.624492	8418.53	13480.6
0.77_241.0117m/z	241.012	0.773067	neg	Galactose 1-phosphate	HMDB0000645	Organic oxygen compounds	Organooxygen compounds	Carbohydrates and carbohydrate conjugates	***	C00446	38.9	0	M-H2O-H	C6H13O9P	-0.57782	1.05869	0.00202641	0.264616	-0.700742	0.615256	8694.88	14132.1
0.77_380.0207n	425.019	0.773067	neg	Tectorigenin 7-sulfate	HMDB0041778	Phenylpropanoids and polyketides	Isoflavonoids	Isoflav-2-enes	*		36.5	0	M-H, M+FA-H	C16H12O9S	1.40063	1.04926	0.0108601	0.484336	0.869452	1.82697	12912.4	7067.68
13.47_270.2791m/z	270.279	13.4674	pos	5-Ethyl-2-pentadecen-4-one	LMFA12000264	Lipids and lipid-like molecules	Fatty Acyls	Oxygenated hydrocarbons			42.9	16.8	M+NH4	C17H32O	-0.207998	1.03863	0.0342647	0.688719	0.386945	1.30762	30683.9	23465.4
8.81_336.2512m/z	336.251	8.80585	pos	(+)-Prosopinine	68170	Unclassified	Unclassified	Unclassified			39.2	0	M+Na	C18H35NO3	0.795403	1.03332	0.0101315	0.472812	0.697367	1.62154	14314.8	8827.9
11.94_447.1437m/z	447.144	11.9371	neg	Artonol E	HMDB0030490	Organoheterocyclic compounds	Benzopyrans	1-benzopyrans	*		36.2	0	M-H	C26H24O7	-2.63494	1.02625	8.28211e-05	0.0546817	-0.755156	0.592482	12877.3	21734.5
1.79_228.0844m/z	228.084	1.7931	pos	N-Acetyl-D-fucosamine	70938	Unclassified	Unclassified	Unclassified			39.2	0	M+Na	C8H15NO5	0.663048	1.02276	0.00683877	0.415545	0.728284	1.65667	15311.9	9242.58
10.82_247.1679m/z	247.168	10.8245	pos	Alepric acid	LMFA01030191	Lipids and lipid-like molecules	Fatty Acyls	Fatty Acids and Conjugates			47.3	47	M+Na	C14H24O2	4.74994	1.02115	0.025336	0.633837	0.448116	1.36426	21099.1	15465.6
5.81_555.2527m/z	555.253	5.80667	pos	D-Pantethine	HMDB0003828	Organic acids and derivatives	Carboxylic acids and derivatives	Amino acids, peptides, and analogues	*	C12661	37.4	4.46	M+H	C22H42N4O8S2	1.78748	1.00943	0.0225078	0.609427	-0.62552	0.648186	13404.4	20679.9
