# Supplementary material for: Disturbed microbiota-metabolites-immune interaction network is associated with olfactory dysfunction in patients with chronic rhinosinusitis
Source: Front Immunol. 2023 May 23;14:1159112. doi: 10.3389/fimmu.2023.1159112 (PMC10245275; doi:10.3389/fimmu.2023.1159112)
Supplement: Supplementary Table 3 — Differential metabolites based on GC-MS analysis between OD and NOD groups. [file Table_3.xlsx]

## Sheet: OD_NOD
Alignment ID	Average Rt(min)	Average RI	Quant mass	Metabolite name	Total score	HMDB	Super Class	Class	Sub Class	VIP	P-value	adj.P-value	log2(FC)	FC	average(OD)	average(NOD)
17	6.681	262239	120.01	4-aminophenol	61.5	HMDB0001169	Benzenoids	Benzene and substituted derivatives	Aniline and substituted anilines	2.90886	0.00726209	0.193051	0.56454	1.47892	0.000303398	0.000205149
511	20.236	668728	332.151	Ascorbic acid	93.7	HMDB0000044	Organoheterocyclic compounds	Dihydrofurans	Furanones	2.81867	0.0254302	0.386296	-1.47534	0.359648	0.00148722	0.00413521
565	21.698	668804	441.184	Uric acid	94	HMDB0000289	Organoheterocyclic compounds	Imidazopyrimidines	Purines and purine derivatives	2.69792	0.0335003	0.464635	0.87972	1.84002	0.194846	0.105894
387	16.326	487278	207.117	Thymol	83.6	HMDB0001878	Lipids and lipid-like molecules	Prenol lipids	Monoterpenoids	2.54334	2.09674e-06	0.00033443	-0.614049	0.65336	0.00186817	0.00285933
601	22.944	747485	295.166	2'-deoxyguanosine	67.5	HMDB0000085	Nucleosides, nucleotides, and analogues	Purine nucleosides	Purine 2'-deoxyribonucleosides	2.36963	6.24389e-05	0.0039836	-0.613431	0.65364	0.000788089	0.00120569
244	12.841	381064	200.004	2,3-dihydro-8-methoxyfuro(2,3-b)quinoline	75.1					2.19798	0.0313373	0.45439	-0.815317	0.568284	0.000101014	0.000177752
344	15.231	487240	161.059	4-aminobutyric acid	79.2	HMDB0000112	Organic acids and derivatives	Carboxylic acids and derivatives	Amino acids, peptides, and analogues	2.12509	1.50621e-05	0.00160161	-0.479255	0.717348	0.000171046	0.000238442
445	18.204	582646	299.091	O-phosphoethanolamine	96.9	HMDB0000224	Organic acids and derivatives	Organic phosphoric acids and derivatives	Phosphate esters	2.11411	0.0235601	0.375784	-1.10003	0.466505	0.0125213	0.0268407
318	14.668	487221	314.135	Agmatine	73.2	HMDB0001432	Organic nitrogen compounds	Organonitrogen compounds	Guanidines	2.06468	0.0440178	0.561667	0.8926	1.85652	0.00050832	0.000273803
658	24.775	886637	217.113	Inosine	89.8	HMDB0000195	Nucleosides, nucleotides, and analogues	Purine nucleosides		1.9848	0.0171992	0.304809	-0.66132	0.6323	0.0398637	0.0630455
185	11.079	323199	239.137	Pyrogallol	76	HMDB0013674	Benzenoids	Phenols	Benzenetriols and derivatives	1.97468	0.00131615	0.0466503	-0.418096	0.748412	0.00107241	0.00143292
520	20.446	668739	299.271	Indole-3-acetate	75.5	HMDB0000197	Organoheterocyclic compounds	Indoles and derivatives	Indolyl carboxylic acids and derivatives	1.86368	0.0100755	0.229578	-0.541268	0.687167	0.00112712	0.00164025
361	15.767	487259	117.065	Digitoxose	92.4					1.74916	0.0405215	0.538598	-1.30774	0.403953	0.000346021	0.000856586
295	14.256	381108	174.103	N-acetylputrescine	88.7	HMDB0002064	Organic acids and derivatives	Carboximidic acids and derivatives	Carboximidic acids	1.63875	9.08913e-05	0.00483239	0.255425	1.19369	0.0105825	0.0088654
668	25.081	886667	236.08	Adenosine	74.6	HMDB0000050	Nucleosides, nucleotides, and analogues	Purine nucleosides		1.60865	0.0130376	0.277266	-0.559917	0.678341	0.000525237	0.000774296
294	14.256	381108	174.102	Glycyl tyrosine	85.3					1.59496	0.000135561	0.00617772	0.24612	1.18601	0.0105611	0.00890474
50	7.469	262286	174.1	Butylamine	86.9	HMDB0031321	Organic nitrogen compounds	Organonitrogen compounds	Amines	1.55495	0.00108985	0.0434578	0.255546	1.19379	0.00145764	0.00122102
579	22.208	747434	327.31	Octadecanol	67.1	HMDB0002350	Lipids and lipid-like molecules	Fatty Acyls	Fatty alcohols	1.48571	0.0148753	0.296576	-0.311368	0.805877	0.000664894	0.000825056
130	9.844	323127	225.108	Pentobarbital	70.6	HMDB0014457	Organoheterocyclic compounds	Diazines	Pyrimidines and pyrimidine derivatives	1.26913	0.00804116	0.197318	-0.238759	0.847474	0.000428405	0.000505509
218	12.084	381040	400.98	Salicylaldehyde	64.6	HMDB0034170	Organic oxygen compounds	Organooxygen compounds	Carbonyl compounds	1.26131	0.00255335	0.081452	-0.194409	0.873931	0.000129189	0.000147826
187	11.103	323201	225.07	Methylphosphonic acid	71.4					1.00986	2.08137e-06	0.00033443	-0.122211	0.918779	0.00178953	0.00194773
