# Supplementary material for: Disturbed microbiota-metabolites-immune interaction network is associated with olfactory dysfunction in patients with chronic rhinosinusitis
Source: Front Immunol. 2023 May 23;14:1159112. doi: 10.3389/fimmu.2023.1159112 (PMC10245275; doi:10.3389/fimmu.2023.1159112)
Supplement: Supplementary Table 4 — The inflammatory cytokines level comparison between OD and NOD groups. [file Table_4.xlsx]

## Sheet: inflammatory cytokines
Supplementary Table S1: The inflammatory cytokines level comparison between the OD and NOD groups
	OD group	NOD group	p value
IL-5, pg/mL	2.07 (0.26-13.06)	0.18 (0-2.07)	0.03
IL-8, pg/mL	7982.69 (3263.10-16094.16)	4452.81 (1599.29-9253.71)	0.025
MCP-1, pg/mL	353.26 (197.57-565.00)	205.53 (139.20-353.26)	0.019
MIP-1α, pg/mL	16.30 (3.80-61.67)	4.96 (2.93-13.90)	0.031
TNF, pg/mL	1.22 (0.35-3.51)	0.45 (0-0.80)	0.029
Eotaxin, pg/mL	50.05 (34.86-120.80)	39.40 (17.59-74.36)	0.136
IgE, pg/mL	6.58 (1.34-33.81)	6.00 (0.65-73.94)	0.86
IL-4, pg/mL	0.83 (0.39-1.27)	0.89 (0.52-1.18)	0.99
IL-10, pg/mL	3.09 (1.74-7.05)	4.19 (2.21-6.61)	0.519
IL-13, pg/mL	11.16 (4.54-16.28)	9.58 (3.66-14.65)	0.771
IFN-γ, pg/mL	4.26 (1.35-6.31)	3.22 (1.35-5.26)	0.448
IP-10, pg/mL	3181.58 (2262.55-3688.58)	3735.94 (1781.93-4258.08)	0.527
Basic FGF, pg/mL	58.93 (22.48-103.77)	84.76 (51.59-157.75)	0.061
RANTES, pg/mL	20.64 (12.81-76.36)	56.67 (17.15-100.58)	0.419
Data are presented as median (interquartile range).
